# Supplementary material for: DNA methylation of MMPs and TIMPs in atherothrombosis process in carotid plaques and blood tissues
Source: Oncotarget. 2020 Mar 10;11(10):905–12. doi: 10.18632/oncotarget.27469 (PMC7075467; doi:10.18632/oncotarget.27469)
Supplement: Supplementary file 2 [file oncotarget-11-905-s002.xlsx]

## Sheet: Supplementary Table 3
Supplementary Table 3: Results from the association study between atherothrombotic ischemic stroke patients and controls, using whole blood tissue. ISC-1 represents the ischemic cohort one, and ISC-2 the ischemic cohort two. Data is sorted in ascending order, based on ISC-2 p-values, NA values in ISC-2 are from CpGs that were not in ISC-2.
				ISC-1		ISC-2
CpG	gene	Chr	Position	logFC	p-Value	logFC	p-Value
cg26756083	MMP16	8	89339622	-0.0087	0.212	-0.0131	5.82e-07
cg14974711	MMP25	16	3096477	-0.0294	0.03	-0.0225	1.44e-05
cg01266916	MMP9	20	44642788	-0.0108	0.156	-0.0109	0.000148
cg11717552	MMP14	14	23311678	-0.0047	0.0389	-0.0045	0.000154
cg04316754	MMP24	20	33815109	-0.0359	0.0251	-0.0407	0.00019	*
cg11536457	MMP16	8	89339404	0.0029	0.611	-0.01	0.000182
cg27279620	MMP2	16	55513660	-0.0088	0.534	-0.0114	0.000565
cg04371126	MMP15	16	58079176	-0.0033	0.752	-0.0261	0.000796
cg03331229	MMP13	11	102821111	-0.0214	0.429	0.0429	0.000855
cg19693869	MMP17	12	132330383	-0.0013	0.83	-0.0073	0.00135
cg08082374	MMP15	16	58059152	-0.0169	0.0103	-0.0124	0.00166
cg08624180	MMP16	8	89339080	-0.0242	0.14	-0.0118	0.00181
cg05521581	MMP15	16	58072094	-0.0005	0.941	-0.0072	0.00244
cg01062519	MMP28	17	34122169	-0.013	0.188	-0.0102	0.00247
cg05316601	MMP26	11	5008936	-0.0051	0.359	-0.0114	0.00294
cg00488734	MMP15	16	58076165	0.004	0.175	-0.0027	0.00332
cg09805271	MMP26	11	5010562	0.0044	0.632	-0.0574	0.00336
cg16852892	MMP16	8	89339473	-0.0281	0.00462	-0.0044	0.00454
cg12483876	MMP24	20	33814184	-0.0288	0.067	-0.017	0.00514
cg09907201	MMP19	12	56237315	-0.0008	0.95	-0.0681	0.0052
cg16652241	MMP15	16	58059321	-0.0026	0.549	-0.0093	0.00588
cg12854248	MMP21	10	127464544	-0.001	0.843	-0.0169	0.00647
cg07620968	MMP15	16	58074001	0.0046	0.448	-0.0118	0.00652
cg08514765	MMP15	16	58058888	-0.0013	0.893	-0.0083	0.00699
cg20543416	MMP25	16	3095676	-0.0079	0.161	-0.0055	0.00701
cg10632507	MMP17	12	132317390	-0.0146	0.153	-0.0172	0.00702
cg20761853	TIMP2	17	76850198	0.0103	0.485	0.0249	0.00759
cg09682649	TIMP2	17	76851838	-0.0015	0.707	0.014	0.00806
cg01673994	MMP16	8	89340750	-0.0453	0.00484	-0.0116	0.00807
cg26725183	MMP15	16	58059143	-0.0013	0.736	-0.0073	0.00874
cg11437140	TIMP2	17	76900680	-0.0006	0.915	-0.0076	0.00963
cg11536410	MMP15	16	58073900	-0.0019	0.689	-0.0091	0.0109
cg01283863	MMP24	20	33863759	-0.0018	0.706	-0.009	0.0115
cg18391427	MMP28	17	34122800	-0.0027	0.688	-0.0055	0.0119
cg23850277	MMP11	22	24114770	-0.0101	0.586	0.0156	0.012
cg11265516	MMP17	12	132328569	-0.0054	0.148	-0.0067	0.0128
cg15284433	MMP17	12	132323321	-0.0047	0.582	-0.0085	0.0133
cg20500237	SYN3	22	33197638	0.0085	0.146	0.0116	0.0137
cg03064145	MMP17	12	132314751	0.0105	0.0718	-0.0054	0.0138
cg05674990	MMP25	16	3108898	-0.0013	0.74	-0.0052	0.0166
cg21236379	MMP17	12	132328596	0.0004	0.879	-0.0026	0.0174
cg04059146	MMP7	11	102402233	-0.0025	0.682	-0.0136	0.0176
cg18621277	TIMP2	17	76854641	-0.0036	0.249	-0.0055	0.0177
cg03986620	MMP15	16	58073906	-0.0038	0.519	-0.0113	0.019
cg01813071	MMP7	11	102401616	-0.0071	0.591	-0.0226	0.02
cg22658979	MMP13	11	102826469	-0.0016	0.91	-0.0069	0.0204
cg01698392	TIMP2	17	76871734	-0.0081	0.52	0.016	0.0231
cg03220166	MMP15	16	58059703	0.0051	0.315	0.0138	0.0239
cg00456894	MMP25	16	3096092	0.0004	0.896	-0.0036	0.0246
cg16575408	MMP1	11	102669291	0.0026	0.471	-0.0048	0.0248
cg10576725	MMP14	14	23306974	-0.0014	0.823	-0.0075	0.0251
cg14863643	MMP17	12	132318393	-0.039	0.0995	0.0314	0.026
cg24281764	MMP17	12	132330505	-0.0012	0.833	-0.0041	0.0276
cg02458945	MMP2	16	55514470	-0.002	0.73	-0.0037	0.0288
cg12125614	TIMP2	17	76886835	-0.0035	0.855	-0.012	0.0296
cg05188358	MMP17	12	132323376	0.0061	0.219	-0.0032	0.0308
cg00315853	MMP28	17	34105872	0.005	0.511	0.0113	0.0322
cg11342615	TIMP2	17	76920454	-0.0157	0.0775	0.0102	0.0331
cg24493940	MMP17	12	132313678	-0.0099	0.541	-0.0138	0.0332
cg04397137	TIMP2	17	76886912	0.0003	0.987	-0.0079	0.036
cg15981475	TIMP2	17	76921948	-0.002	0.782	-0.0058	0.0364
cg20722590	MMP15	16	58061473	-0.0117	0.66	0.0177	0.0373
cg07299144	MMP25	16	3105939	0.006	0.204	-0.0066	0.0385
cg26927231	MMP25	16	3096662	-0.0102	0.253	0.0161	0.0387
cg23711144	MMP25	16	3108784	0.001	0.621	-0.004	0.0394
cg19710916	MMP13	11	102826382	0.0103	0.0856	0.0097	0.0406
cg00262621	MMP23B	1	1566374	-0.0121	0.652	0.0171	0.0413
cg07427606	MMP17	12	132334338	-0.0156	0.0328	0.012	0.0417
cg07382998	TIMP2	17	76880071	-0.0164	0.334	-0.0092	0.0427
cg02647998	TIMP4	3	12201096	-0.0016	0.694	-0.005	0.0428
cg19351838	MMP17	12	132333341	-0.0319	0.0585	0.0123	0.0455
cg17571207	SYN3	22	33257641	0.0006	0.969	0.0169	0.0465
cg19563062	MMP28	17	34097075	-0.0035	0.178	-0.0018	0.0481
cg10505873	MMP9	20	44637511	-0.0111	0.246	-0.008	0.0513
cg02680314	MMP25	16	3097387	0.0197	0.592	-0.0268	0.0524
cg13530679	TIMP2	17	76851962	0.0011	0.835	-0.0038	0.0525
cg14414203	MMP14	14	23315249	-0.0054	0.415	-0.0024	0.0534
cg19934709	MMP11	22	24115027	0.0017	0.759	0.0166	0.0558
cg14763972	MMP21	10	127461256	-0.0015	0.516	-0.0034	0.0629
cg24383498	MMP21	10	127464573	-0.002	0.809	0.0141	0.064
cg07609388	MMP16	8	89341103	0.0004	0.976	-0.0071	0.0674
cg10423427	MMP17	12	132325334	0.0005	0.881	-0.0016	0.0714
cg07007122	MMP16	8	89270978	-0.0102	0.215	-0.0158	0.0728
cg00377757	TIMP2	17	76921538	-0.0023	0.664	0.0066	0.0728
cg01830463	MMP17	12	132317128	-0.063	0.0476	-0.0252	0.0758
cg13041032	MMP13	11	102826090	0.0038	0.349	-0.0068	0.0783
cg24406668	MMP9	20	44639431	0.0018	0.76	-0.0044	0.0812
cg02695697	MMP16	8	89255591	0.0022	0.746	-0.0096	0.0813
cg20761450	SYN3	22	33195657	-0.0001	0.97	-0.0057	0.0831
cg01502428	TIMP2	17	76850266	-0.0172	0.369	-0.0158	0.0876
cg01092036	MMP8	11	102595300	-0.003	0.453	-0.0047	0.0877
cg00936547	SYN3	22	33195667	-0.0043	0.314	-0.0056	0.0895
cg25172682	MMP28	17	34122758	0.0146	0.0826	0.0164	0.0898
cg18333839	TIMP2	17	76905803	-0.0041	0.497	0.0072	0.0905
cg16246294	MMP28	17	34122769	-0.0082	0.0675	0.003	0.0905
cg16466334	MMP3	11	102714358	-0.0022	0.708	-0.0061	0.0915
cg17185705	MMP16	8	89123876	-0.0175	0.0355	-0.0069	0.0922
cg04145601	MMP9	20	44641469	-0.0396	0.0806	0.0189	0.0963
cg22687380	SYN3	22	33196627	0.0085	0.336	-0.0081	0.098
cg19594745	TIMP2	17	76897297	-0.0059	0.462	0.0083	0.098
cg26132320	MMP9	20	44640353	-0.0243	0.175	0.0218	0.0983
cg04684553	MMP16	8	89339819	-0.0073	0.509	0.0287	0.0998
cg02714882	MMP17	12	132312871	-0.0034	0.169	-0.0027	0.102
cg01270736	MMP25	16	3097736	-0.0336	0.22	0.0153	0.105
cg22418565	MMP11	22	24114690	-0.013	0.423	0.0177	0.107
cg14456116	SYN3	22	33196425	-0.0011	0.914	0.0059	0.11
cg14589810	MMP28	17	34093223	0.0003	0.961	-0.007	0.111
cg27020028	MMP14	14	23304823	-0.0023	0.676	-0.0039	0.111
cg07865166	TIMP2	17	76920397	-0.0043	0.466	-0.0043	0.113
cg17034959	MMP17	12	132321329	-0.0074	0.653	0.0117	0.119
cg10110335	SYN2	3	12197630	-0.0241	0.192	0.0183	0.121
cg00087906	MMP2	16	55513415	-0.0014	0.789	-0.0048	0.123
cg18559483	MMP17	12	132316232	-0.0018	0.957	-0.016	0.139
cg08012219	TIMP2	17	76913036	0.0159	0.655	0.0221	0.149
cg00927169	MMP15	16	58059105	0.0026	0.261	0.0019	0.15
cg00963305	MMP15	16	58059520	-0.0039	0.0783	-0.0027	0.152
cg12651286	MMP20	11	102473828	-0.0171	0.146	-0.0071	0.156
cg03446165	MMP25	16	3107168	-0.0066	0.312	-0.0085	0.158
cg13361393	MMP11	22	24114971	0.0055	0.374	0.0135	0.163
cg10418289	MMP14	14	23308294	-0.0114	0.534	-0.0101	0.164
cg24306779	MMP15	16	58060336	-0.0017	0.857	0.0096	0.165
cg17129764	MMP17	12	132334515	-0.0228	0.0714	0.0098	0.165
cg05260966	SYN3	22	33197394	-0.0297	0.219	0.0096	0.165
cg00689612	TIMP2	17	76899627	-0.0135	0.0989	-0.0077	0.166
cg18113270	MMP3	11	102713490	0.0004	0.948	-0.0037	0.167
cg25982743	TIMP4	3	12200236	-0.0342	0.3	-0.0138	0.169
cg07957458	MMP24	20	33862215	-0.0033	0.644	-0.0073	0.174
cg01799507	TIMP2	17	76864111	0.0031	0.529	-0.0046	0.176
cg16181803	MMP15	16	58060639	-0.0032	0.458	-0.0032	0.176
cg06508934	TIMP2	17	76921095	0.0004	0.948	0.0046	0.179
cg05376904	TIMP2	17	76920464	-0.0288	0.00337	0.0111	0.18
cg20674635	MMP9	20	44640803	-0.0429	0.217	0.0107	0.183
cg07357827	SYN2	3	12200835	-0.0095	0.78	-0.0264	0.186
cg04689178	TIMP2	17	76895722	-0.0189	0.279	-0.0037	0.188
cg08311965	MMP15	16	58059985	0.0036	0.356	-0.0035	0.192
cg15010903	TIMP2	17	76850256	-0.0015	0.92	0.0108	0.194
cg26942943	MMP25	16	3096634	-0.0144	0.0419	-0.0036	0.195
cg02706104	MMP26	11	5009489	-0.0013	0.796	-0.0061	0.196
cg04971036	TIMP2	17	76887876	0.0108	0.156	-0.0045	0.197
cg25812146	MMP7	11	102396717	-0.0025	0.768	-0.007	0.197
cg17707274	MMP7	11	102401523	-0.0111	0.474	-0.0082	0.198
cg14644752	MMP16	8	89340331	-0.0053	0.414	-0.0047	0.2
cg26017754	TIMP2	17	76851859	-0.0097	0.121	0.0058	0.201
cg25319933	MMP21	10	127464557	0.015	0.414	-0.0112	0.207
cg12406879	MMP17	12	132325126	0.0052	0.541	-0.0037	0.208
cg24963041	MMP7	11	102402413	-0.001	0.905	-0.0051	0.209
cg02836840	MMP11	22	24115022	0.0042	0.367	0.0053	0.21
cg17128996	TIMP2	17	76921031	-0.0021	0.557	-0.0018	0.213
cg19678259	MMP14	14	23315264	-0.0031	0.355	-0.0024	0.214
cg12493906	MMP26	11	5009311	0.0074	0.232	-0.0048	0.215
cg15004938	SYN3	22	33195943	-0.0002	0.974	0.0057	0.218
cg20566643	MMP15	16	58059498	-0.0088	0.0618	-0.0023	0.219
cg24456365	MMP16	8	89340480	-0.0253	0.043	-0.0058	0.223
cg22950163	MMP2	16	55513525	-0.0315	0.015	-0.0052	0.226
cg23655623	TIMP2	17	76866918	0.0012	0.801	-0.0041	0.229
cg02473606	MMP17	12	132314204	-0.0098	0.73	0.0106	0.231
cg25772039	MMP17	12	132329240	-0.0025	0.563	-0.0036	0.233
cg10079740	MMP2	16	55513480	-0.0082	0.371	-0.0038	0.236
cg06936402	MMP20	11	102484740	-0.0074	0.23	0.0054	0.245
cg00385925	MMP25	16	3095538	-0.0039	0.563	-0.0036	0.249
cg02889488	MMP16	8	89339609	-0.0063	0.333	-0.0069	0.25
cg07546558	MMP28	17	34122765	-0.0056	0.266	-0.002	0.254
cg14543953	MMP1	11	102669090	-0.0184	0.0684	-0.0101	0.257
cg14995062	MMP13	11	102826570	-0.011	0.349	-0.0071	0.26
cg20925811	MMP9	20	44638517	-0.0077	0.831	-0.0175	0.266
cg01761758	TIMP2	17	76850277	-0.0102	0.554	-0.0097	0.271
cg16644760	MMP15	16	58073826	-0.0017	0.614	-0.0029	0.277
cg04106630	TIMP2	17	76853502	0.0096	0.138	0.0056	0.28
cg14549973	MMP17	12	132326359	0.0012	0.841	0.0065	0.28
cg06830971	TIMP2	17	76890776	0.0019	0.606	-0.0029	0.287
cg04762890	MMP15	16	58077795	-0.0021	0.705	0.004	0.289
cg00961326	MMP15	16	58061220	-0.001	0.933	0.0065	0.296
cg00961940	TIMP2	17	76876995	-0.0095	0.493	-0.0082	0.298
cg26705553	MMP25	16	3096711	0.0019	0.725	-0.0048	0.301
cg27549186	TIMP2	17	76858248	-0.0104	0.653	0.0045	0.306
cg25189267	TIMP2	17	76893294	0.0013	0.823	-0.0036	0.309
cg08695452	MMP15	16	58074046	-0.0006	0.906	-0.0044	0.316
cg02310296	MMP9	20	44637358	-0.0037	0.622	-0.0029	0.322
cg13759446	MMP1	11	102667878	0.0015	0.76	-0.0028	0.323
cg12533479	MMP21	10	127464762	-0.016	0.0183	0.0064	0.328
cg22277271	MMP17	12	132313480	-0.006	0.173	-0.0043	0.33
cg20487452	MMP12	11	102745682	-0.0012	0.939	-0.0104	0.33
cg04219048	MMP14	14	23315028	0.0017	0.652	-0.0032	0.33
cg27377777	TIMP2	17	76849093	-0.0048	0.519	0.0059	0.336
cg12020179	MMP20	11	102496104	-0.0049	0.484	-0.0051	0.337
cg05517218	MMP15	16	58080289	-0.001	0.909	-0.0054	0.337
cg15096461	MMP28	17	34097101	0.0038	0.541	-0.0062	0.341
cg02212280	MMP1	11	102670192	-0.0055	0.192	-0.0035	0.345
cg14420645	MMP11	22	24114857	-0.0103	0.083	-0.0028	0.348
cg27568550	MMP21	10	127461233	-0.0014	0.749	-0.0045	0.348
cg08613327	SYN3	22	33195502	0.0027	0.701	-0.0073	0.352
cg24307114	MMP21	10	127464440	-0.0001	0.983	0.003	0.356
cg24569427	MMP17	12	132329481	-0.0053	0.309	-0.0044	0.36
cg03067994	MMP13	11	102827000	-0.0008	0.9	-0.0042	0.364
cg14400118	MMP2	16	55513191	-0.0226	0.123	0.0033	0.364
cg10599444	MMP14	14	23305941	0.0053	0.798	-0.0046	0.365
cg19116018	MMP17	12	132314538	0.0008	0.975	-0.0089	0.371
cg02887961	MMP24	20	33863951	-0.0021	0.701	-0.0026	0.383
cg05931439	MMP14	14	23305957	0.0159	0.364	0.007	0.384
cg23303369	MMP9	20	44641161	-0.0448	0.382	-0.0167	0.384
cg24535439	MMP23B	1	1566351	-0.0151	0.659	0.0083	0.385
cg03570417	MMP17	12	132312461	-0.0074	0.776	-0.005	0.397
cg08687052	SYN3	22	33195655	0.0026	0.594	-0.0031	0.399
cg20937029	TIMP2	17	76870563	0.0008	0.924	-0.0028	0.409
cg08320413	MMP21	10	127455161	-0.0108	0.536	-0.0105	0.418
cg04049508	MMP2	16	55535988	0.0034	0.474	-0.0024	0.42
cg26356412	MMP17	12	132315626	0.0066	0.789	-0.0054	0.421
cg02914827	MMP21	10	127462707	-0.0429	0.291	0.0152	0.422
cg26711345	MMP16	8	89331837	-0.0341	0.0238	-0.0088	0.429
cg06233930	TIMP2	17	76899379	-0.0112	0.144	-0.0044	0.433
cg03509949	MMP19	12	56236869	-0.0263	0.104	0.0045	0.434
cg09730211	MMP28	17	34122723	-0.0023	0.491	0.0037	0.437
cg09539058	MMP15	16	58063797	-0.0088	0.0667	0.0043	0.437
cg13094752	MMP14	14	23305548	-0.0223	0.264	-0.0035	0.454
cg09444206	MMP17	12	132329040	-0.0028	0.625	-0.0029	0.458
cg19295840	TIMP2	17	76893690	0.0005	0.916	0.0012	0.458
cg26433554	MMP14	14	23315189	-0.0088	0.308	0.0038	0.461
cg05470389	SYN3	22	33197618	-0.0016	0.733	-0.0012	0.47
cg01508380	MMP14	14	23305585	-0.0056	0.778	-0.0044	0.478
cg00185122	MMP25	16	3099434	-0.0068	0.693	-0.0034	0.479
cg04790749	MMP28	17	34123272	-0.0177	0.0779	-0.0042	0.48
cg00120147	MMP2	16	55526963	-0.0108	0.103	0.0033	0.483
cg11510557	MMP17	12	132312857	0.0004	0.932	0.0018	0.488
cg21451869	MMP9	20	44636831	0.0089	0.252	-0.002	0.491
cg02061229	MMP10	11	102651208	-0.1117	0.0263	0.0136	0.497
cg10173186	TIMP4	3	12200427	0.0109	0.738	-0.0105	0.509
cg07360731	MMP17	12	132334499	-0.0088	0.0807	-0.0034	0.509
cg21246624	MMP11	22	24114908	-0.0049	0.148	0.0014	0.51
cg10926487	TIMP2	17	76917906	-0.0176	0.334	-0.0038	0.511
cg16628556	MMP15	16	58073817	-0.0082	0.0691	-0.0025	0.521
cg07641497	SYN3	22	33195343	-0.0007	0.956	-0.0068	0.529
cg12854428	MMP16	8	89281994	-0.0056	0.496	-0.0022	0.534
cg08552042	MMP15	16	58058836	0.0069	0.301	-0.002	0.536
cg23477406	MMP17	12	132312741	-0.0015	0.67	-0.0011	0.544
cg20835989	TIMP2	17	76905770	-0.0051	0.516	0.0035	0.544
cg20688340	MMP21	10	127464237	0.0019	0.773	0.0021	0.549
cg12135887	MMP17	12	132325615	-0.0007	0.841	-0.0021	0.556
cg14010159	MMP15	16	58078951	0.0041	0.537	0.0025	0.559
cg09350341	MMP2	16	55514378	-0.0087	0.342	-0.002	0.562
cg09758894	MMP27	11	102576508	-0.0051	0.449	-0.0029	0.564
cg16936370	MMP19	12	56237925	-0.0128	0.551	-0.005	0.569
cg13082201	MMP17	12	132315286	0.0033	0.396	0.0016	0.574
cg26927190	TIMP2	17	76875678	-0.0074	0.857	0.0106	0.575
cg25320665	MMP1	11	102668176	-0.0002	0.978	-0.0022	0.576
cg00078334	MMP2	16	55513961	0.0044	0.552	-0.0014	0.586
cg04358037	MMP21	10	127465013	-0.0017	0.887	-0.0032	0.587
cg26963090	TIMP2	17	76887989	0.0019	0.873	0.003	0.592
cg10030250	MMP2	16	55540152	-0.0005	0.921	-0.0019	0.595
cg23512657	MMP17	12	132334767	-0.0008	0.905	0.0023	0.599
cg24698488	MMP14	14	23315866	-0.0155	0.268	0.0013	0.6
cg00204645	MMP15	16	58060579	0.0023	0.622	0.001	0.601
cg07504718	MMP21	10	127465376	0.0048	0.517	-0.0021	0.602
cg22810434	MMP19	12	56229821	-0.0302	0.137	0.0036	0.603
cg25570278	MMP14	14	23306509	0.0056	0.68	0.0035	0.604
cg06618666	MMP3	11	102715020	-0.0375	0.16	0.0072	0.605
cg09002726	MMP12	11	102745934	-0.0195	0.0459	0.0035	0.61
cg05033271	MMP16	8	89340069	-0.0182	0.113	-0.0031	0.611
cg24080529	SYN3	22	33197034	-0.0177	0.379	0.0033	0.617
cg05608716	MMP25	16	3096484	-0.0004	0.901	-0.0008	0.618
cg02505674	MMP28	17	34093892	0.0065	0.285	-0.0011	0.62
cg08076102	MMP11	22	24125924	-0.0022	0.886	0.0036	0.623
cg06259570	MMP27	11	102576094	-0.0055	0.74	-0.0023	0.625
cg13326172	MMP28	17	34122745	0.0023	0.326	0.0007	0.635
cg12099658	MMP16	8	89140340	0.0093	0.204	-0.0025	0.637
cg05306745	TIMP2	17	76921845	0.0017	0.811	0.0021	0.64
cg02569115	TIMP2	17	76922138	-0.036	0.0666	-0.0053	0.643
cg26255831	MMP14	14	23309049	0.007	0.188	-0.0028	0.646
cg16347361	TIMP2	17	76850052	-0.0054	0.728	0.0037	0.648
cg19408882	MMP28	17	34101272	-0.0119	0.555	-0.0031	0.656
cg08321366	MMP14	14	23305835	0.0042	0.797	-0.0019	0.66
cg25006073	MMP19	12	56235635	-0.0049	0.581	-0.0032	0.661
cg08133699	MMP2	16	55521135	-0.0077	0.204	-0.0022	0.661
cg09149648	MMP9	20	44642370	-0.0106	0.322	0.0021	0.664
cg25015613	MMP1	11	102664716	-0.0035	0.517	-0.0019	0.667
cg01812337	MMP15	16	58059149	-0.0003	0.962	-0.0019	0.669
cg12071656	MMP9	20	44642570	0.0006	0.829	-0.0006	0.674
cg07451886	MMP25	16	3097405	-0.0043	0.888	-0.0039	0.678
cg07048132	MMP13	11	102814444	-0.0103	0.438	0.0046	0.678
cg11992940	MMP28	17	34094454	-0.0087	0.487	-0.0026	0.684
cg27208052	MMP15	16	58058642	0.0005	0.978	0.0028	0.685
cg10466987	TIMP2	17	76921528	0.0046	0.605	-0.0025	0.688
cg00182727	MMP9	20	44640501	-0.0235	0.165	-0.0019	0.688
cg08749351	TIMP2	17	76899423	-0.0112	0.0992	-0.0019	0.692
cg10870917	MMP17	12	132332264	-0.0022	0.592	-0.0016	0.692
cg20531808	MMP16	8	89231006	-0.0135	0.307	0.005	0.698
cg22322158	MMP20	11	102496115	-0.0031	0.691	-0.0018	0.699
cg24039102	MMP17	12	132326218	0.0001	0.983	-0.0027	0.7
cg00863893	TIMP2	17	76876239	0.0004	0.993	0.0078	0.705
cg13488395	MMP17	12	132312702	-0.0003	0.938	0.0016	0.706
cg11630103	MMP16	8	89336217	-0.0254	0.135	-0.0059	0.718
cg12700449	MMP28	17	34121837	-0.0312	0.0583	0.0017	0.719
cg19047068	MMP28	17	34119162	0.006	0.593	-0.0025	0.72
cg27221424	SYN3	22	33196103	0.0008	0.931	0.0016	0.722
cg08816988	TIMP2	17	76893060	-0.0138	0.262	0.0021	0.725
cg00314622	SYN2	3	12199836	-0.0179	0.426	0.003	0.727
cg00588731	MMP26	11	5013610	-0.006	0.491	-0.0025	0.731
cg23149053	MMP17	12	132312205	-0.0137	0.599	0.0048	0.751
cg25511807	MMP7	11	102401438	-0.0291	0.243	0.0025	0.752
cg01059047	MMP28	17	34097545	-0.0038	0.752	0.0015	0.753
cg02526439	MMP16	8	89053427	-0.0153	0.0838	0.0021	0.754
cg10085326	MMP13	11	102826680	0.0061	0.661	-0.0025	0.76
cg12498887	SYN3	22	33196328	-0.003	0.779	-0.0017	0.76
cg04565630	MMP25	16	3108373	-0.0114	0.195	-0.0011	0.76
cg23817297	SYN3	22	33195688	0.0056	0.256	0.0009	0.769
cg17135191	MMP17	12	132327040	0.0019	0.828	-0.0016	0.772
cg18733315	MMP1	11	102669354	-0.0031	0.683	0.0006	0.773
cg18932968	MMP27	11	102576469	-0.0092	0.213	-0.0011	0.777
cg18207699	MMP14	14	23316339	-0.0014	0.857	-0.0014	0.777
cg10006956	MMP14	14	23311710	-0.0004	0.878	0.0003	0.782
cg20844545	MMP17	12	132312875	0.0004	0.909	0.0004	0.789
cg13694343	TIMP2	17	76876206	-0.0168	0.629	0.0041	0.793
cg24331786	TIMP2	17	76895244	-0.0067	0.189	-0.0014	0.795
cg04301246	MMP25	16	3109578	-0.0064	0.0582	-0.0006	0.798
cg00355286	MMP2	16	55525729	0.0109	0.415	-0.0017	0.8
cg04606053	MMP24	20	33815214	-0.0174	0.507	0.0019	0.802
cg02368591	MMP12	11	102746365	0.0136	0.321	0.0032	0.803
cg01350190	SYN3	22	33196504	-0.0082	0.378	-0.0012	0.815
cg12818557	MMP16	8	89340139	-0.0144	0.393	-0.0017	0.815
cg19620758	MMP13	11	102826565	-0.0194	0.231	0.0019	0.819
cg05270866	MMP28	17	34093754	-0.0045	0.648	-0.0007	0.819
cg09530163	MMP2	16	55512822	0.0094	0.17	0.0006	0.82
cg26757793	MMP20	11	102496159	-0.001	0.877	-0.0008	0.823
cg03642503	TIMP2	17	76899257	-0.0122	0.136	0.0012	0.823
cg04656101	MMP9	20	44645014	-0.0125	0.369	0.0015	0.827
cg23979520	MMP12	11	102745854	0.0039	0.743	-0.0018	0.832
cg23601468	SYN3	22	33200307	-0.0123	0.422	-0.0006	0.833
cg18787783	MMP19	12	56237041	0.0014	0.81	0.0011	0.834
cg27532722	MMP11	22	24115568	-0.0105	0.407	0.0014	0.838
cg08231710	MMP23A	1	1566687	0.0469	0.0389	0.0032	0.843
cg06641285	TIMP2	17	76921829	-0.0062	0.196	-0.0006	0.845
cg12395479	MMP11	22	24115466	-0.0213	0.0954	-0.0007	0.851
cg11067696	MMP17	12	132328378	-0.0018	0.638	-0.0007	0.854
cg19597545	MMP16	8	89099606	0.0022	0.699	-0.0007	0.854
cg16119835	MMP14	14	23306850	-0.0342	0.0614	-0.0009	0.86
cg23769143	SYN2	3	12200667	-0.0268	0.29	0.0015	0.861
cg20751926	MMP15	16	58061280	-0.0116	0.613	0.0012	0.869
cg14517108	TIMP2	17	76921504	-0.001	0.664	0.0002	0.872
cg05288803	SYN3	22	33198055	-0.0158	0.00702	0.0004	0.882
cg27642062	MMP2	16	55513148	-0.0112	0.219	0.0004	0.884
cg01707233	MMP15	16	58079272	-0.0021	0.703	0.0007	0.884
cg19944656	TIMP2	17	76876040	-0.0272	0.545	-0.0031	0.885
cg18492803	MMP14	14	23311740	-0.0076	0.107	0.0006	0.891
cg14843337	SYN2	3	12194691	0.0006	0.949	-0.0007	0.903
cg10620273	MMP25	16	3096488	-0.0007	0.848	-0.0003	0.905
cg23275776	MMP20	11	102496501	0.0092	0.105	-0.0008	0.912
cg18597677	MMP17	12	132330088	-0.0034	0.561	0.0005	0.924
cg17145397	MMP3	11	102714244	0.0041	0.474	0.0003	0.941
cg02969624	TIMP2	17	76849181	-0.0096	0.45	0.0002	0.957	*
cg00347729	MMP10	11	102651753	-0.0194	0.275	0.0005	0.963
cg21045828	MMP16	8	89310065	-0.0039	0.682	0.0003	0.963
cg23117191	MMP28	17	34122371	-0.0025	0.606	-0.0001	0.967
cg08825817	MMP17	12	132325071	0.0069	0.398	-0.0001	0.987
cg09615874	MMP3	11	102706606	-0.0151	0.381	-0.0001	0.988
cg25906360	MMP21	10	127462344	-0.0046	0.811	0	0.997
cg20645973	MMP7	11	102402091	-0.0009	0.907	0	0.998
cg00732815	MMP9	20	44636981	-0.0044	0.615	NA	NA
cg01134296	MMP28	17	34122866	-0.0032	0.612	NA	NA
cg02896361	SYN1	X	47441581	0.0074	0.836	NA	NA
cg03484160	MMP28	17	34097398	0.004	0.27	NA	NA
cg04791822	SYN1	X	47441573	0.039	0.519	NA	NA
cg04862799	MMP2	16	55513017	-0.0034	0.173	NA	NA
cg05053594	MMP25	16	3110019	-0.0024	0.503	NA	NA
cg05089775	TIMP2	17	76921558	-0.0037	0.176	NA	NA
cg05168200	MMP25	16	3096109	-0.0005	0.921	NA	NA
cg05652828	TIMP1	X	47445107	-0.0006	0.95	NA	NA
cg05910755	MMP15	16	58060865	-0.0053	0.0809	NA	NA
cg06697694	MMP25	16	3095980	0.0005	0.88	NA	NA
cg07706607	TIMP2	17	76866648	0.0017	0.691	NA	NA
cg07954108	MMP21	10	127464368	-0.0019	0.715	NA	NA
cg07972762	SYN3	22	33196384	-0.0254	0.45	NA	NA
cg08176368	MMP9	20	44639266	0.012	0.186	NA	NA
cg08397978	MMP16	8	89340205	-0.0374	0.0166	NA	NA
cg08877948	MMP15	16	58059154	-0.0001	0.988	NA	NA
cg08943809	MMP15	16	58059531	0.0046	0.174	NA	NA
cg09208010	MMP14	14	23305780	-0.0056	0.743	NA	NA
cg09807148	MMP28	17	34122069	0.0036	0.619	NA	NA
cg10079093	MMP15	16	58079327	-0.0055	0.0669	NA	NA
cg10306192	MMP27	11	102576374	-0.0169	0.9	NA	NA
cg10673839	MMP17	12	132313626	-0.0021	0.658	NA	NA
cg10864394	MMP3	11	102714882	-0.0145	0.693	NA	NA
cg10958002	TIMP4	3	12200324	-0.0085	0.799	NA	NA
cg12744694	MMP16	8	89300240	-0.0371	0.618	NA	NA
cg13476464	MMP28	17	34104988	-0.0222	0.126	NA	NA
cg13628643	MMP17	12	132326261	-0.003	0.32	NA	NA
cg14161730	SYN1	X	47441290	0.0273	0.478	NA	NA
cg14215776	MMP17	12	132312855	0	0.999	NA	NA
cg14218246	SYN1	X	47441088	0.0029	0.796	NA	NA
cg14581475	MMP9	20	44643110	0.0165	0.296	NA	NA
cg15290312	TIMP2	17	76897139	0.0879	0.422	NA	NA
cg15876464	MMP9	20	44642682	0.0004	0.923	NA	NA
cg16320351	TIMP1	X	47446157	-0.0089	0.146	NA	NA
cg16523424	SYN1	X	47441779	0.0064	0.8	NA	NA
cg16791134	TIMP4	3	12200856	-0.02	0.452	NA	NA
cg17101720	MMP16	8	89278806	-0.0173	0.16	NA	NA
cg17664577	MMP9	20	44642114	0.0118	0.552	NA	NA
cg18009325	SYN1	X	47441605	0.0328	0.209	NA	NA
cg19130189	MMP16	8	89241632	-0.01	0.415	NA	NA
cg19304432	MMP12	11	102744499	-0.0016	0.753	NA	NA
cg19385321	MMP17	12	132314041	-0.0197	0.106	NA	NA
cg20519577	MMP17	12	132329360	-0.0042	0.509	NA	NA
cg20532887	TIMP2	17	76871251	-0.0054	0.669	NA	NA
cg20589078	TIMP2	17	76900812	0.0053	0.486	NA	NA
cg21576055	TIMP2	17	76888675	-0.0054	0.552	NA	NA
cg21776003	MMP11	22	24115096	-0.0069	0.155	NA	NA
cg22244940	MMP17	12	132335942	-0.1177	0.0553	NA	NA
cg23353432	MMP9	20	44639847	0.0052	0.656	NA	NA
cg23438592	MMP3	11	102714352	-0.0134	0.309	NA	NA
cg24211657	TIMP2	17	76886742	-0.024	0.21	NA	NA	*
cg24550683	TIMP2	17	76905821	-0.0035	0.33	NA	NA
cg25007393	MMP17	12	132334122	0.0006	0.922	NA	NA
cg25245338	SYN3	22	33196112	0.0064	0.265	NA	NA
cg25794630	TIMP2	17	76866847	-0.0035	0.486	NA	NA
cg27151711	SYN1	X	47441773	0.0113	0.679	NA	NA
cg27598806	MMP11	22	24119331	-0.0013	0.783	NA	NA
cg27616109	MMP28	17	34093677	0.0058	0.452	NA	NA
* top CpGs in the plaque analysis.
